# Supplementary material for: Maternal gut microbiota during pregnancy and the composition of immune cells in infancy
Source: Front Immunol. 2022 Sep 21;13:986340. doi: 10.3389/fimmu.2022.986340 (PMC9535361; doi:10.3389/fimmu.2022.986340)
Supplement: Supplementary file 2 [file DataSheet_2.xlsx]

## Sheet: index
Table S1 : Baseline characteristics of the study infants.
Table S2: The immune cell populations analysed.
Table S3: The taxonomic annotations of OTUs in the Six OTU Clusters.
Table S4. Stepwise selection of clinical covariates on the first two components of the PLS regression model
Table S5: Regression models of granulocytes, monocytes and CD4+ T cells at birth, with each of the potential confounders adjusted.
Table S6: Regression models of sub-populations of neonatal CD4+ T cells at birth, with each of the potential confounders adjusted.
Table S7: Regression models of granulocytes, CD4+ T cells, and central and thymic naïve T-helper at 6 months.
Table S8: Regression models of granulocytes, CD4+ T cells and central naïve T-helper at 12 months.
Table S9: Regression models of nTreg at 6 and 12 months on Cluster 1.
Table S10 : A matrix of automated balances (k= 4).
Table S11: Regression models of central naïve CD4+ T cells at 6 months on Cluster 1, with each of the potential confounders adjusted.

## Sheet: Table S1
Table S1: Baseline characteristics of the study infants, restricted to infants of mothers with adequate 16S data (≥ 2,500 reads) plus adequate flow cytometry data at each time point.
Factor	random subcohort
	birth	6 months	12 months
N	216	181	219
Maternal age, years, mean (SD)	32.4 (4.1)	32.3 (4.1)	32.2 (4.2)
Maternal BMI, kg/m2,mean (SD)	29.4 (5.2)	29.4 (5.1)	29.3 (5.2)
Maternal exposure to antibiotics
Yes	7 (3.2%)	5 (2.8%)	8 (3.7%)
No	203 (94.0%)	173 (95.6%)	203 (92.7%)
Unknown	6 (2.8%)	3 (1.6%)	8 (3.6%)
Parity
1	84 (38.9%)	72 (39.8%)	81 (37.0%)
2 or more	131 (60.6%)	109 (60.2%)	137 (62.5%)
unknown	1 (0.5%)	0 (0.0%)	1 (0.5%)
Gestational age at birth
32 to <37 weeks	5 (2.3%)	4 (2.2%)	3 (1.4%)
37 to 42 weeks	211 (97.7%)	177 (97.8%)	216 (98.6%)
Mode of birth
Planned C-section	53 (24.5%)	35 (19.3%)	47 (21.5%)
Unplanned C-section	24 (11.1%)	25 (13.8%)	26 (11.9%)
Vaginal delivery	139 (64.4%)	121 (66.9%)	146 (66.6%)
Exposure to labour
Yes	160 (74.1%)	142 (78.5%)	168 (76.7%)
No	56 (25.9%)	39 (21.5%)	51 (23.3%)
Birth weight, grams, mean (SD)	3544 (482)	3576 (503)	3562 (464)
Sex of child
Female	96 (44.4%)	79 (43.6%)	98 (44.7%)
Male	120 (55.6%)	102 (56.4%)	121 (55.3%)
Twin pairs	2 (0.9%)	0 (0.0%)	1 (0.5%)
Household size during pregnancy
1	2 (0.9%)	2 (1.%)	3 (1.4%)
2	77 (35.6%)	63 (34.8%)	71 (32.4%)
3	77 (35.6%)	64 (35.4%)	86 (39.3%)
4	51 (23.6%)	44 (24.3%)	51 (23.3%)
5 or more	8 (3.7%)	7 (3.9%)	8 (3.7%)
unknown	1 (0.5%)	1 (0.6%)	0 (0.0%)
ownership of pets or livestock
Yes	161 (74.5%)	129 (71.3%)	154 (70.3%)
No	55 (25.5%)	52 (28.7%)	65 (29.7%)
Any breast feeding
less than 1 month	27 (12.5%)	25 (13.8%)	26 (11.9%)
1-6 months	59 (27.3%)	46 (25.4%)	51 (23.3%)
6-12 months	51 (23.6%)	46 (25.4%)	53 (24.2%)
more than 12 months	76 (35.2%)	62 (34.3%)	85 (38.8%)
No breast feeding	3 (1.4%)	2 (1.1%)	3 (1.4%)

## Sheet: Table S2
Table S2: The immune cell populations were assessed in a hierarchial fashion and as proportions of the total white cells. The number of participants with these flow measurements are indicated, and the populations considered are shown in grey. Analyses were performed initially for subsets of granulocytes (gos), monocytes (mos), CD3 negative lymphocytes (CD3-), CD8+ cytotoxic T cells (CD8), CD4+ T …
	as % of total white cells
	Granulocytes	Monocytes	Lymphocytes
			Non-CD3+ T cells	CD8+ T cells	CD4+ T cells		Sub-populations of CD4 T cells (Naïve subsets)				Sub-populations of CD4 T cells (Treg subsets)
							Central naïve (q1)	Thymic naïve (q2)	Memory (q3)			Naïve Treg (nTreg)	Activated Treg (aTreg)	non-suppressive Foxp3 T cells	Foxp3neg T cells
Cord blood (n=216)	62.1 (56.5-68.5)	7.2 (5.4-8.7)	10.6 (8.1-13.7)	4.6 (3.5-6.0)	11.1 (8.2-14.7)		1.9 (1.3-2.9)	8.5 (6.4-11.5)	0.4 (0.3-0.6)		Cord blood (n=107)	0.5 (0.3-0.6)	0.08 (0.05-0.10)	0.06 (0.04-0.11)	10.2 (7.8-13.6)
6 month (n=181)	34.9 (28.0-42.1)	6.4 (5.1-7.9)	18.2 (14.8-22.0)	11.0 (8.2-13.0)	24.7 (20.8-29.6)		3.0 (1.9-3.9)	18.9 (15.8-23.4)	2.4 (1.8-3.0)		6 month (n=184)	1.3 (1.0-1.7)	0.32 (0.25-0.50)	0.35 (0.24-0.50)	22.7 (18.8-27.3)
12 month (n=219)	39.0 (29.4-45.2)	6.6 (5.5-8.3)	17.9 (14.6-20.4)	11.7 (8.8-14.5)	22.1 (18.0-26.2)		2.6 (1.9-3.4)	15.7 (12.5-19.5)	3.2 (2.5-4.0)		12 month (n=216)	1.2 (0.9-1.5)	0.34 (0.21-0.48)	0.40 (0.29-0.56)	20.1 (16.1-23.9)

## Sheet: Table S3
Table S3: The taxonomic annotations of OTUs in the six OTU Clusters. Predominant OTUs, those whose abundances make up more than 50% of the total abundance of OTU Cluster, are labelled in bold. Genus7 is the genus as provided by the SILVA v123 Nr99 taxonomic database; Genus6.5 is Genus7 abbreviated at the first underscore.
OTU Cluster 1
	Phylum	Class	Order	Family	Genus6.5	Genus7	Species
Otu000018	Firmicutes	Negativicutes	Selenomonadales	Veillonellaceae	Dialister	Dialister	NA
Otu000001	Proteobacteria	Gammaproteobacteria	Enterobacteriales	Enterobacteriaceae	Escherichia-Shigella	Escherichia-Shigella	Escherichia_coli
Otu001022	Firmicutes	Clostridia	Clostridiales	Lachnospiraceae	Blautia	Blautia	NA
Otu000010	Firmicutes	Clostridia	Clostridiales	Lachnospiraceae	Lachnoclostridium	Lachnoclostridium	Ruminococcus_gnavus_CC55_001C
Otu000039	Firmicutes	Clostridia	Clostridiales	Ruminococcaceae	uncultured	uncultured	Subdoligranulum_sp._4_3_54A2FAA
Otu000107	Firmicutes	Clostridia	Clostridiales	Lachnospiraceae	Lachnospiraceae	Lachnospiraceae_UCG-006	uncultured_organism
Otu000676	Firmicutes	Clostridia	Clostridiales	Lachnospiraceae	Lachnoclostridium	Lachnoclostridium	Ruminococcus_torques_ATCC_27756
Otu000034	Firmicutes	Clostridia	Clostridiales	Clostridiaceae_1	Clostridium	Clostridium_sensu_stricto_1	NA
Otu001106	Firmicutes	Clostridia	Clostridiales	Lachnospiraceae	uncultured	uncultured	NA
Otu000082	Firmicutes	Clostridia	Clostridiales	Lachnospiraceae	Eisenbergiella	Eisenbergiella	uncultured_organism
Otu000186	Firmicutes	Clostridia	Clostridiales	Ruminococcaceae	NA	NA	NA
Otu000071	Firmicutes	Clostridia	Clostridiales	Lachnospiraceae	Blautia	Blautia	NA
Otu000040	Firmicutes	Clostridia	Clostridiales	Lachnospiraceae	Lachnoclostridium	Lachnoclostridium	NA
Otu000046	Firmicutes	Clostridia	Clostridiales	Lachnospiraceae	Hungatella	Hungatella	NA
Otu000949	Firmicutes	Clostridia	Clostridiales	Lachnospiraceae	Lachnoclostridium	Lachnoclostridium	NA
Otu000137	Firmicutes	Clostridia	Clostridiales	Ruminococcaceae	Ruminococcaceae	Ruminococcaceae_UCG-004	uncultured_bacterium
Otu000308	Actinobacteria	Actinobacteria	Bifidobacteriales	Bifidobacteriaceae	Bifidobacterium	Bifidobacterium	Bifidobacterium_bifidum
Otu000097	Firmicutes	Erysipelotrichia	Erysipelotrichales	Erysipelotrichaceae	Turicibacter	Turicibacter	uncultured_bacterium
Otu000432	Firmicutes	Clostridia	Clostridiales	Lachnospiraceae	NA	NA	NA
Otu000395	Firmicutes	Clostridia	Clostridiales	Lachnospiraceae	Blautia	Blautia	uncultured_organism
Otu000162	Firmicutes	Clostridia	Clostridiales	Ruminococcaceae	Ruminococcaceae	Ruminococcaceae_UCG-013	uncultured_bacterium
Otu000176	Firmicutes	Clostridia	Clostridiales	Christensenellaceae	Christensenellaceae	Christensenellaceae_R-7_group	NA
Otu000925	Firmicutes	Clostridia	Clostridiales	Lachnospiraceae	NA	NA	NA
Otu000205	Firmicutes	Clostridia	Clostridiales	Lachnospiraceae	NA	NA	NA
Otu000613	Firmicutes	Clostridia	Clostridiales	Ruminococcaceae	Ruminiclostridium	Ruminiclostridium_5	NA
Otu000169	Firmicutes	Clostridia	Clostridiales	Ruminococcaceae	Ruminiclostridium	Ruminiclostridium_5	NA
Otu000106	Firmicutes	Clostridia	Clostridiales	Ruminococcaceae	Ruminiclostridium	Ruminiclostridium_5	uncultured_organism
Otu000200	Firmicutes	Clostridia	Clostridiales	Ruminococcaceae	Ruminococcaceae	Ruminococcaceae_UCG-004	uncultured_rumen_bacterium
Otu000087	Firmicutes	Erysipelotrichia	Erysipelotrichales	Erysipelotrichaceae	Erysipelatoclostridium	Erysipelatoclostridium	[Clostridium]_spiroforme
Otu000160	Firmicutes	Clostridia	Clostridiales	Ruminococcaceae	uncultured	uncultured	Oscillibacter_sp._KLE_1745
Otu000202	Firmicutes	Clostridia	Clostridiales	Ruminococcaceae	Ruminiclostridium	Ruminiclostridium	uncultured_organism
Otu000333	Firmicutes	Clostridia	Clostridiales	Lachnospiraceae	NA	NA	NA
Otu000076	Firmicutes	Bacilli	Lactobacillales	Streptococcaceae	Streptococcus	Streptococcus	NA
Otu000061	Firmicutes	Clostridia	Clostridiales	Ruminococcaceae	Flavonifractor	Flavonifractor	Flavonifractor_plautii
Otu001030	Firmicutes	Clostridia	Clostridiales	Lachnospiraceae	[Eubacterium]	[Eubacterium]_hallii_group	uncultured_organism
Otu001166	Firmicutes	Clostridia	Clostridiales	Lachnospiraceae	NA	NA	NA
OTU Cluster 2
	Phylum	Class	Order	Family	Genus6.5	Genus7	Species
Otu000004	Firmicutes	Clostridia	Clostridiales	Ruminococcaceae	Subdoligranulum	Subdoligranulum	uncultured_Ruminococcaceae_bacterium
Otu000005	Verrucomicrobia	Verrucomicrobiae	Verrucomicrobiales	Verrucomicrobiaceae	Akkermansia	Akkermansia	NA
Otu000013	Firmicutes	Clostridia	Clostridiales	Ruminococcaceae	Faecalibacterium	Faecalibacterium	uncultured_organism
Otu000012	Firmicutes	Clostridia	Clostridiales	Ruminococcaceae	Subdoligranulum	Subdoligranulum	uncultured_bacterium
Otu000006	Firmicutes	Clostridia	Clostridiales	Lachnospiraceae	Blautia	Blautia	Ruminococcus_sp._5_1_39BFAA
Otu000014	Firmicutes	Clostridia	Clostridiales	Lachnospiraceae	Pseudobutyrivibrio	Pseudobutyrivibrio	uncultured_organism
Otu000067	Firmicutes	Clostridia	Clostridiales	Ruminococcaceae	Faecalibacterium	Faecalibacterium	uncultured_bacterium
Otu000002	Actinobacteria	Actinobacteria	Bifidobacteriales	Bifidobacteriaceae	Bifidobacterium	Bifidobacterium	NA
Otu000015	Firmicutes	Clostridia	Clostridiales	Lachnospiraceae	Blautia	Blautia	NA
Otu000035	Firmicutes	Clostridia	Clostridiales	Lachnospiraceae	Lachnospiraceae	Lachnospiraceae_NK4A136_group	uncultured_organism
Otu000023	Firmicutes	Clostridia	Clostridiales	Lachnospiraceae	Blautia	Blautia	uncultured_Lachnospiraceae_bacterium
Otu000022	Firmicutes	Clostridia	Clostridiales	Ruminococcaceae	Ruminococcus	Ruminococcus_2	NA
Otu000031	Firmicutes	Clostridia	Clostridiales	Lachnospiraceae	Blautia	Blautia	uncultured_Ruminococcus_sp.
Otu000017	Firmicutes	Clostridia	Clostridiales	Lachnospiraceae	Anaerostipes	Anaerostipes	uncultured_organism
Otu000019	Firmicutes	Clostridia	Clostridiales	Lachnospiraceae	Fusicatenibacter	Fusicatenibacter	NA
Otu000044	Firmicutes	Clostridia	Clostridiales	Lachnospiraceae	[Eubacterium]	[Eubacterium]_hallii_group	uncultured_organism
Otu000033	Firmicutes	Clostridia	Clostridiales	Lachnospiraceae	Dorea	Dorea	uncultured_bacterium
OTU Cluster 3
	Phylum	Class	Order	Family	Genus6.5	Genus7	Species
Otu000029	Firmicutes	Negativicutes	Selenomonadales	Veillonellaceae	Megasphaera	Megasphaera	uncultured_organism
Otu000500	Verrucomicrobia	Verrucomicrobiae	Verrucomicrobiales	Verrucomicrobiaceae	Akkermansia	Akkermansia	uncultured_organism
Otu000089	Bacteroidetes	Bacteroidia	Bacteroidales	Prevotellaceae	Prevotella	Prevotella_7	uncultured_organism
Otu000752	Firmicutes	Negativicutes	Selenomonadales	Veillonellaceae	Dialister	Dialister	uncultured_bacterium
Otu000099	Firmicutes	Negativicutes	Selenomonadales	Acidaminococcaceae	Phascolarctobacterium	Phascolarctobacterium	uncultured_Veillonellaceae_bacterium
Otu000118	Firmicutes	Clostridia	Clostridiales	Ruminococcaceae	Ruminiclostridium	Ruminiclostridium_5	NA
Otu000115	Firmicutes	Clostridia	Clostridiales	Ruminococcaceae	Ruminococcaceae	Ruminococcaceae_UCG-014	NA
Otu000120	Firmicutes	Clostridia	Clostridiales	Ruminococcaceae	Ruminococcaceae	Ruminococcaceae_UCG-014	NA
Otu000110	Firmicutes	Clostridia	Clostridiales	Ruminococcaceae	Ruminococcaceae	Ruminococcaceae_UCG-014	NA
Otu000109	Firmicutes	Negativicutes	Selenomonadales	Acidaminococcaceae	Phascolarctobacterium	Phascolarctobacterium	NA
Otu000092	Firmicutes	Negativicutes	Selenomonadales	Acidaminococcaceae	Succiniclasticum	Succiniclasticum	uncultured_organism
Otu000156	Firmicutes	Clostridia	Clostridiales	Ruminococcaceae	Ruminococcaceae	Ruminococcaceae_NK4A214_group	uncultured_organism
Otu000332	Firmicutes	Clostridia	Clostridiales	Lachnospiraceae	Blautia	Blautia	NA
Otu000096	Firmicutes	Clostridia	Clostridiales	Lachnospiraceae	NA	NA	NA
Otu000501	Verrucomicrobia	Verrucomicrobiae	Verrucomicrobiales	Verrucomicrobiaceae	Akkermansia	Akkermansia	uncultured_organism
Otu000233	Bacteroidetes	Bacteroidia	Bacteroidales	Bacteroidales_S24-7_group	NA	NA	NA
Otu000149	Firmicutes	Clostridia	Clostridiales	Ruminococcaceae	Ruminiclostridium	Ruminiclostridium_5	NA
Otu000158	Bacteroidetes	Bacteroidia	Bacteroidales	Bacteroidaceae	Bacteroides	Bacteroides	Bacteroides_eggerthii
Otu000131	Bacteroidetes	Bacteroidia	Bacteroidales	Bacteroidaceae	Bacteroides	Bacteroides	Bacteroides_coprophilus
Otu000045	Firmicutes	Negativicutes	Selenomonadales	Veillonellaceae	Megamonas	Megamonas	uncultured_organism
Otu000101	Bacteroidetes	Bacteroidia	Bacteroidales	Prevotellaceae	Prevotellaceae	Prevotellaceae_NK3B31_group	uncultured_organism
Otu000809	Firmicutes	Clostridia	Clostridiales	Ruminococcaceae	Ruminococcaceae	Ruminococcaceae_UCG-014	NA
Otu000191	Firmicutes	Negativicutes	Selenomonadales	Veillonellaceae	Megasphaera	Megasphaera	NA
Otu000181	Tenericutes	Mollicutes	Mollicutes_RF9	uncultured_organism	NA	NA	NA
Otu000355	Firmicutes	Clostridia	Clostridiales	Ruminococcaceae	Ruminococcaceae	Ruminococcaceae_UCG-014	NA
Otu000197	Bacteroidetes	Bacteroidia	Bacteroidales	Prevotellaceae	Prevotellaceae	Prevotellaceae_UCG-001	uncultured_bacterium
Otu000060	Firmicutes	Clostridia	Clostridiales	Lachnospiraceae	Tyzzerella	Tyzzerella_4	uncultured_organism
Otu000038	Proteobacteria	Gammaproteobacteria	Pasteurellales	Pasteurellaceae	NA	NA	NA
Otu000126	Firmicutes	Clostridia	Clostridiales	Christensenellaceae	Christensenellaceae	Christensenellaceae_R-7_group	uncultured_spirochete
Otu000540	Firmicutes	Clostridia	Clostridiales	Ruminococcaceae	Ruminococcaceae	Ruminococcaceae_NK4A214_group	NA
Otu000161	Bacteroidetes	Bacteroidia	Bacteroidales	Bacteroidaceae	Bacteroides	Bacteroides	Bacteroides_coprocola_DSM_17136
Otu001574	Verrucomicrobia	Verrucomicrobiae	Verrucomicrobiales	Verrucomicrobiaceae	Akkermansia	Akkermansia	uncultured_organism
Otu000193	Firmicutes	Clostridia	Clostridiales	Ruminococcaceae	Ruminococcaceae	Ruminococcaceae_UCG-014	uncultured_organism
Otu000414	Firmicutes	Clostridia	Clostridiales	Lachnospiraceae	NA	NA	NA
Otu000142	Firmicutes	Clostridia	Clostridiales	Ruminococcaceae	[Eubacterium]	[Eubacterium]_coprostanoligenes_group	uncultured_organism
Otu000594	Firmicutes	Clostridia	Clostridiales	Ruminococcaceae	Ruminococcaceae	Ruminococcaceae_UCG-014	NA
Otu001219	Firmicutes	Clostridia	Clostridiales	Lachnospiraceae	NA	NA	NA
Otu000694	Firmicutes	Clostridia	Clostridiales	Lachnospiraceae	NA	NA	NA
Otu001099	Firmicutes	Clostridia	Clostridiales	Ruminococcaceae	Ruminiclostridium	Ruminiclostridium_5	uncultured_bacterium
Otu000124	Firmicutes	Erysipelotrichia	Erysipelotrichales	Erysipelotrichaceae	Holdemanella	Holdemanella	uncultured_bacterium
Otu000148	Firmicutes	Clostridia	Clostridiales	Ruminococcaceae	Ruminococcus	Ruminococcus_2	NA
Otu000354	Firmicutes	Clostridia	Clostridiales	Lachnospiraceae	NA	NA	NA
Otu000440	Firmicutes	Bacilli	Lactobacillales	Lactobacillaceae	Pediococcus	Pediococcus	Pediococcus_pentosaceus
Otu000199	Firmicutes	Clostridia	Clostridiales	Ruminococcaceae	[Eubacterium]	[Eubacterium]_coprostanoligenes_group	uncultured_bacterium
Otu000003	Proteobacteria	Gammaproteobacteria	Enterobacteriales	Enterobacteriaceae	NA	NA	NA
Otu000184	Firmicutes	Bacilli	Lactobacillales	Streptococcaceae	Lactococcus	Lactococcus	Lactococcus_lactis
Otu000697	Bacteroidetes	Bacteroidia	Bacteroidales	Prevotellaceae	Prevotella	Prevotella_9	uncultured_organism
Otu000135	Firmicutes	Clostridia	Clostridiales	Ruminococcaceae	Ruminococcaceae	Ruminococcaceae_UCG-014	uncultured_organism
Otu000153	Bacteroidetes	Bacteroidia	Bacteroidales	Bacteroidaceae	Bacteroides	Bacteroides	uncultured_Bacteroidales_bacterium
Otu000223	Bacteroidetes	Bacteroidia	Bacteroidales	Prevotellaceae	Paraprevotella	Paraprevotella	uncultured_bacterium
Otu000236	Firmicutes	Clostridia	Clostridiales	Lachnospiraceae	NA	NA	NA
Otu000175	Firmicutes	Clostridia	Clostridiales	Ruminococcaceae	Ruminiclostridium	Ruminiclostridium_5	uncultured_organism
Otu000759	Firmicutes	Clostridia	Clostridiales	Lachnospiraceae	NA	NA	NA
Otu000215	Firmicutes	Clostridia	Clostridiales	Ruminococcaceae	Ruminococcaceae	Ruminococcaceae_UCG-014	NA
Otu000203	Firmicutes	Bacilli	Lactobacillales	Lactobacillaceae	Lactobacillus	Lactobacillus	Lactobacillus_mucosae
Otu000185	Bacteroidetes	Bacteroidia	Bacteroidales	Rikenellaceae	Alistipes	Alistipes	Alistipes_sp._627
Otu001327	Bacteroidetes	Bacteroidia	Bacteroidales	Bacteroidaceae	Bacteroides	Bacteroides	NA
Otu000198	Firmicutes	Clostridia	Clostridiales	Lachnospiraceae	Lachnospiraceae	Lachnospiraceae_UCG-004	uncultured_organism
Otu000151	Bacteroidetes	Bacteroidia	Bacteroidales	Porphyromonadaceae	Parabacteroides	Parabacteroides	Parabacteroides_distasonis
Otu000231	Firmicutes	Clostridia	Clostridiales	Ruminococcaceae	Ruminococcaceae	Ruminococcaceae_UCG-014	uncultured_bacterium
Otu000274	Firmicutes	Clostridia	Clostridiales	Ruminococcaceae	Ruminococcaceae	Ruminococcaceae_UCG-013	uncultured_bacterium
Otu000218	Cyanobacteria	Melainabacteria	Gastranaerophilales	NA	NA	NA	NA
Otu000481	Firmicutes	Clostridia	Clostridiales	Ruminococcaceae	Ruminococcaceae	Ruminococcaceae_UCG-014	unidentified
Otu000213	Firmicutes	Clostridia	Clostridiales	Lachnospiraceae	NA	NA	NA
Otu000210	Firmicutes	Clostridia	Clostridiales	Lachnospiraceae	Lachnospiraceae	Lachnospiraceae_UCG-005	uncultured_bacterium
Otu000028	Firmicutes	Clostridia	Clostridiales	Lachnospiraceae	Lachnoclostridium	Lachnoclostridium	uncultured_Clostridiales_bacterium
Otu000105	Proteobacteria	Betaproteobacteria	Burkholderiales	Alcaligenaceae	Parasutterella	Parasutterella	uncultured_organism
Otu000284	Firmicutes	Clostridia	Clostridiales	Lachnospiraceae	NA	NA	NA
Otu000288	Firmicutes	Clostridia	Clostridiales	Ruminococcaceae	[Eubacterium]	[Eubacterium]_coprostanoligenes_group	NA
Otu000132	Firmicutes	Clostridia	Clostridiales	Lachnospiraceae	uncultured	uncultured	Clostridiales_bacterium_VE202-14
Otu000209	Firmicutes	Clostridia	Clostridiales	Lachnospiraceae	Tyzzerella	Tyzzerella	uncultured_organism
Otu000196	Firmicutes	Clostridia	Clostridiales	Family_XIII	Family	Family_XIII_AD3011_group	uncultured_bacterium
Otu000241	Firmicutes	Clostridia	Clostridiales	Lachnospiraceae	NA	NA	NA
Otu000239	Firmicutes	Clostridia	Clostridiales	Ruminococcaceae	Ruminococcus	Ruminococcus_1	uncultured_organism
Otu000795	Firmicutes	Erysipelotrichia	Erysipelotrichales	Erysipelotrichaceae	Holdemanella	Holdemanella	uncultured_bacterium
Otu000320	Bacteroidetes	Bacteroidia	Bacteroidales	Prevotellaceae	Paraprevotella	Paraprevotella	NA
Otu000084	Firmicutes	Clostridia	Clostridiales	Lachnospiraceae	NA	NA	NA
Otu000295	Firmicutes	Clostridia	Clostridiales	Christensenellaceae	Christensenellaceae	Christensenellaceae_R-7_group	NA
Otu000264	Firmicutes	Clostridia	Clostridiales	Lachnospiraceae	NA	NA	NA
Otu000254	Firmicutes	Clostridia	Clostridiales	Ruminococcaceae	Ruminococcaceae	Ruminococcaceae_UCG-014	NA
Otu000246	Firmicutes	Clostridia	Clostridiales	Lachnospiraceae	Howardella	Howardella	NA
Otu000338	Firmicutes	Clostridia	Clostridiales	Ruminococcaceae	Anaerotruncus	Anaerotruncus	uncultured_organism
Otu001154	Firmicutes	Clostridia	Clostridiales	Lachnospiraceae	NA	NA	NA
Otu000226	Firmicutes	Clostridia	Clostridiales	Family_XIII	NA	NA	NA
Otu000201	Proteobacteria	Deltaproteobacteria	Desulfovibrionales	Desulfovibrionaceae	Desulfovibrio	Desulfovibrio	Desulfovibrio_piger
Otu000249	Firmicutes	Clostridia	Clostridiales	Ruminococcaceae	NA	NA	NA
Otu000253	Bacteroidetes	Bacteroidia	Bacteroidales	Porphyromonadaceae	Odoribacter	Odoribacter	uncultured_organism
Otu000658	Firmicutes	Clostridia	Clostridiales	Lachnospiraceae	Lachnoclostridium	Lachnoclostridium	NA
Otu001243	Firmicutes	Clostridia	Clostridiales	Lachnospiraceae	NA	NA	NA
Otu000259	Firmicutes	Clostridia	Clostridiales	Ruminococcaceae	uncultured	uncultured	human_gut_metagenome
Otu001328	Firmicutes	Clostridia	Clostridiales	Lachnospiraceae	NA	NA	NA
Otu000314	Firmicutes	Clostridia	Clostridiales	Ruminococcaceae	NA	NA	NA
Otu000235	Firmicutes	Clostridia	Clostridiales	Christensenellaceae	Christensenellaceae	Christensenellaceae_R-7_group	NA
Otu000243	Bacteroidetes	Bacteroidia	Bacteroidales	Rikenellaceae	Alistipes	Alistipes	NA
Otu001135	Firmicutes	Bacilli	Lactobacillales	Carnobacteriaceae	Granulicatella	Granulicatella	NA
Otu000228	Firmicutes	Clostridia	Clostridiales	Lachnospiraceae	[Eubacterium]	[Eubacterium]_ventriosum_group	uncultured_bacterium
Otu000306	Firmicutes	Clostridia	Clostridiales	Ruminococcaceae	Anaerotruncus	Anaerotruncus	NA
Otu000846	Bacteroidetes	Bacteroidia	Bacteroidales	Bacteroidaceae	Bacteroides	Bacteroides	NA
Otu000907	Firmicutes	Clostridia	Clostridiales	Lachnospiraceae	NA	NA	NA
Otu000677	Bacteroidetes	Bacteroidia	Bacteroidales	Prevotellaceae	Prevotella	Prevotella_9	uncultured_organism
Otu001346	Firmicutes	Clostridia	Clostridiales	Ruminococcaceae	Ruminococcus	Ruminococcus_2	NA
Otu000052	Firmicutes	Bacilli	Lactobacillales	Lactobacillaceae	Lactobacillus	Lactobacillus	NA
Otu000238	Actinobacteria	Coriobacteriia	Coriobacteriales	Coriobacteriaceae	uncultured	uncultured	uncultured_organism
Otu000252	Firmicutes	Clostridia	Clostridiales	Ruminococcaceae	NA	NA	NA
Otu000695	Firmicutes	Clostridia	Clostridiales	Lachnospiraceae	Lachnoclostridium	Lachnoclostridium	[Clostridium]_oroticum
Otu000100	Firmicutes	Clostridia	Clostridiales	Lachnospiraceae	Lachnoclostridium	Lachnoclostridium	[Clostridium]_symbiosum
Otu000488	Firmicutes	Clostridia	Clostridiales	Lachnospiraceae	[Ruminococcus]	[Ruminococcus]_gauvreauii_group	uncultured_organism
Otu000211	Firmicutes	Clostridia	Clostridiales	Lachnospiraceae	Tyzzerella	Tyzzerella_3	unidentified
Otu000016	Firmicutes	Erysipelotrichia	Erysipelotrichales	Erysipelotrichaceae	Erysipelatoclostridium	Erysipelatoclostridium	Erysipelatoclostridium_ramosum
Otu000232	Firmicutes	Clostridia	Clostridiales	Family_XI	Ezakiella	Ezakiella	uncultured_bacterium
Otu000499	Bacteroidetes	Bacteroidia	Bacteroidales	Bacteroidaceae	Bacteroides	Bacteroides	NA
Otu000330	Firmicutes	Clostridia	Clostridiales	Lachnospiraceae	uncultured	uncultured	NA
Otu000255	Tenericutes	Mollicutes	Mollicutes_RF9	human_gut_metagenome	NA	NA	NA
Otu001031	Firmicutes	Clostridia	Clostridiales	Lachnospiraceae	NA	NA	NA
Otu000187	Bacteroidetes	Bacteroidia	Bacteroidales	Porphyromonadaceae	Odoribacter	Odoribacter	Odoribacter_splanchnicus_DSM_20712
Otu000831	Firmicutes	Clostridia	Clostridiales	Lachnospiraceae	Blautia	Blautia	Blautia_hydrogenotrophica
Otu000302	Firmicutes	Clostridia	Clostridiales	Peptococcaceae	uncultured	uncultured	NA
Otu000229	Bacteroidetes	Bacteroidia	Bacteroidales	Rikenellaceae	Alistipes	Alistipes	Candidatus_Alistipes_marseilloanorexicus_AP11
Otu000541	Firmicutes	Negativicutes	Selenomonadales	Veillonellaceae	Dialister	Dialister	NA
Otu000095	Firmicutes	Bacilli	Lactobacillales	Lactobacillaceae	Lactobacillus	Lactobacillus	NA
Otu000222	Firmicutes	Clostridia	Clostridiales	Lachnospiraceae	Lachnospiraceae	Lachnospiraceae_UCG-010	uncultured_organism
Otu000522	Firmicutes	Clostridia	Clostridiales	Lachnospiraceae	Coprococcus	Coprococcus_1	uncultured_bacterium
Otu000286	Firmicutes	Clostridia	Clostridiales	Ruminococcaceae	Ruminiclostridium	Ruminiclostridium_5	uncultured_organism
Otu000258	Euryarchaeota	Methanobacteria	Methanobacteriales	Methanobacteriaceae	Methanosphaera	Methanosphaera	NA
Otu000206	Firmicutes	Clostridia	Clostridiales	Ruminococcaceae	Ruminococcus	Ruminococcus_1	human_gut_metagenome
Otu000298	Firmicutes	Clostridia	Clostridiales	Ruminococcaceae	uncultured	uncultured	NA
Otu000240	Firmicutes	Clostridia	Clostridiales	Lachnospiraceae	NA	NA	NA
Otu000335	Firmicutes	Clostridia	Clostridiales	Christensenellaceae	Christensenellaceae	Christensenellaceae_R-7_group	NA
Otu000021	Firmicutes	Bacilli	Lactobacillales	Enterococcaceae	Enterococcus	Enterococcus	NA
Otu000266	Firmicutes	Clostridia	Clostridiales	Ruminococcaceae	[Eubacterium]	[Eubacterium]_coprostanoligenes_group	unidentified
Otu000451	Bacteroidetes	Bacteroidia	Bacteroidales	Porphyromonadaceae	Parabacteroides	Parabacteroides	Parabacteroides_gordonii
Otu000304	Firmicutes	Clostridia	Clostridiales	Christensenellaceae	Christensenellaceae	Christensenellaceae_R-7_group	iron-reducing_bacterium_enrichment_culture_clone_HN70
Otu000651	Firmicutes	Clostridia	Clostridiales	Lachnospiraceae	Lachnoclostridium	Lachnoclostridium	NA
Otu000842	Firmicutes	Clostridia	Clostridiales	Ruminococcaceae	Faecalibacterium	Faecalibacterium	NA
Otu000292	Firmicutes	Clostridia	Clostridiales	Ruminococcaceae	Ruminococcaceae	Ruminococcaceae_UCG-005	NA
Otu000342	Firmicutes	Clostridia	Clostridiales	Clostridiales_vadinBB60_group	uncultured	uncultured_Thermoanaerobacterales_bacterium	NA
Otu000272	Firmicutes	Clostridia	Clostridiales	Lachnospiraceae	Shuttleworthia	Shuttleworthia	uncultured_bacterium
Otu001534	Firmicutes	Clostridia	Clostridiales	Lachnospiraceae	NA	NA	NA
Otu000167	Firmicutes	Clostridia	Clostridiales	Ruminococcaceae	Ruminococcaceae	Ruminococcaceae_UCG-014	uncultured_bacterium
Otu000715	Firmicutes	Clostridia	Clostridiales	Ruminococcaceae	Ruminococcaceae	Ruminococcaceae_UCG-014	NA
Otu000294	Synergistetes	Synergistia	Synergistales	Synergistaceae	Cloacibacillus	Cloacibacillus	Cloacibacillus_evryensis_DSM_19522
Otu000165	Actinobacteria	Actinobacteria	Actinomycetales	Actinomycetaceae	Actinomyces	Actinomyces	Actinomyces_odontolyticus
Otu000221	Firmicutes	Erysipelotrichia	Erysipelotrichales	Erysipelotrichaceae	Catenibacterium	Catenibacterium	NA
Otu000291	Firmicutes	Clostridia	Clostridiales	Family_XIII	Family	Family_XIII_UCG-001	uncultured_bacterium
Otu000234	Firmicutes	Clostridia	Clostridiales	Lachnospiraceae	NA	NA	NA
Otu000282	Actinobacteria	Coriobacteriia	Coriobacteriales	Coriobacteriaceae	uncultured	uncultured	uncultured_bacterium
Otu000296	Firmicutes	Clostridia	Clostridiales	Lachnospiraceae	NA	NA	NA
Otu001275	Firmicutes	Clostridia	Clostridiales	Lachnospiraceae	uncultured	uncultured	uncultured_organism
Otu000318	Firmicutes	Clostridia	Clostridiales	Ruminococcaceae	Ruminococcaceae	Ruminococcaceae_NK4A214_group	NA
Otu000337	Firmicutes	Clostridia	Clostridiales	Ruminococcaceae	Ruminiclostridium	Ruminiclostridium_9	NA
Otu000242	Actinobacteria	Coriobacteriia	Coriobacteriales	Coriobacteriaceae	uncultured	uncultured	uncultured_bacterium
Otu000629	Firmicutes	Clostridia	Clostridiales	Lachnospiraceae	Coprococcus	Coprococcus_1	NA
Otu000257	Actinobacteria	Coriobacteriia	Coriobacteriales	Coriobacteriaceae	Collinsella	Collinsella	Collinsella_tanakaei
Otu000336	Bacteroidetes	Bacteroidia	Bacteroidales	Bacteroidales_S24-7_group	NA	NA	NA
Otu000273	Firmicutes	Clostridia	Clostridiales	Ruminococcaceae	Ruminiclostridium	Ruminiclostridium_9	uncultured_Clostridia_bacterium
Otu000361	Firmicutes	Clostridia	Clostridiales	Ruminococcaceae	[Eubacterium]	[Eubacterium]_coprostanoligenes_group	NA
Otu000328	Firmicutes	Clostridia	Clostridiales	Ruminococcaceae	Ruminococcaceae	Ruminococcaceae_UCG-013	uncultured_bacterium
Otu000267	Actinobacteria	Coriobacteriia	Coriobacteriales	Coriobacteriaceae	uncultured	uncultured	uncultured_bacterium
Otu000285	Firmicutes	Clostridia	Clostridiales	Christensenellaceae	Christensenellaceae	Christensenellaceae_R-7_group	uncultured_organism
Otu000275	Firmicutes	Clostridia	Clostridiales	Ruminococcaceae	Ruminococcaceae	Ruminococcaceae_UCG-010	NA
Otu000136	Actinobacteria	Coriobacteriia	Coriobacteriales	Coriobacteriaceae	Collinsella	Collinsella	Collinsella_stercoris
Otu000303	Firmicutes	Clostridia	Clostridiales	Ruminococcaceae	Ruminococcaceae	Ruminococcaceae_UCG-010	NA
Otu000283	Bacteroidetes	Bacteroidia	Bacteroidales	Rikenellaceae	Alistipes	Alistipes	Alistipes_indistinctus_YIT_12060
Otu001513	Euryarchaeota	Methanobacteria	Methanobacteriales	Methanobacteriaceae	Methanobrevibacter	Methanobrevibacter	NA
Otu000326	Actinobacteria	Actinobacteria	Bifidobacteriales	Bifidobacteriaceae	Bifidobacterium	Bifidobacterium	Bifidobacterium_dentium_ATCC_27678
Otu000265	Bacteroidetes	Bacteroidia	Bacteroidales	Prevotellaceae	Prevotella	Prevotella	Prevotella_timonensis
Otu000351	Firmicutes	Clostridia	Clostridiales	NA	NA	NA	NA
Otu001066	Firmicutes	Clostridia	Clostridiales	Ruminococcaceae	Ruminococcaceae	Ruminococcaceae_UCG-014	NA
Otu000278	Firmicutes	Clostridia	Clostridiales	Lachnospiraceae	NA	NA	NA
Otu001510	Proteobacteria	Deltaproteobacteria	Desulfovibrionales	Desulfovibrionaceae	Desulfovibrio	Desulfovibrio	NA
Otu000343	Bacteroidetes	Bacteroidia	Bacteroidales	Bacteroidales_S24-7_group	uncultured	uncultured_bacterium	NA
OTU Cluster 4
	Phylum	Class	Order	Family	Genus6.5	Genus7	Species
Otu000041	Bacteroidetes	Bacteroidia	Bacteroidales	Prevotellaceae	Prevotella	Prevotella_9	uncultured_organism
Otu000024	Firmicutes	Clostridia	Clostridiales	Ruminococcaceae	[Eubacterium]	[Eubacterium]_coprostanoligenes_group	human_gut_metagenome
Otu000058	Firmicutes	Clostridia	Clostridiales	Ruminococcaceae	Ruminococcaceae	Ruminococcaceae_UCG-014	uncultured_bacterium
Otu000069	Firmicutes	Clostridia	Clostridiales	Ruminococcaceae	Ruminococcaceae	Ruminococcaceae_UCG-014	NA
Otu000066	Firmicutes	Clostridia	Clostridiales	Ruminococcaceae	[Eubacterium]	[Eubacterium]_coprostanoligenes_group	uncultured_organism
Otu000098	Firmicutes	Clostridia	Clostridiales	Ruminococcaceae	Ruminococcaceae	Ruminococcaceae_UCG-014	uncultured_Ruminococcaceae_bacterium
Otu000081	Firmicutes	Clostridia	Clostridiales	Christensenellaceae	Christensenellaceae	Christensenellaceae_R-7_group	metagenome
Otu000008	Firmicutes	Negativicutes	Selenomonadales	Veillonellaceae	Veillonella	Veillonella	uncultured_organism
Otu000117	Firmicutes	Clostridia	Clostridiales	Ruminococcaceae	Ruminococcaceae	Ruminococcaceae_NK4A214_group	uncultured_organism
Otu000108	Firmicutes	Clostridia	Clostridiales	Lachnospiraceae	[Eubacterium]	[Eubacterium]_ruminantium_group	uncultured_bacterium
Otu000189	Firmicutes	Clostridia	Clostridiales	Clostridiaceae_1	Clostridium	Clostridium_sensu_stricto_1	NA
Otu000085	Bacteroidetes	Bacteroidia	Bacteroidales	Bacteroidaceae	Bacteroides	Bacteroides	Bacteroides_massiliensis
Otu000093	Firmicutes	Clostridia	Clostridiales	Lachnospiraceae	Lachnospira	Lachnospira	uncultured_bacterium
Otu000133	Firmicutes	Clostridia	Clostridiales	Ruminococcaceae	[Eubacterium]	[Eubacterium]_coprostanoligenes_group	uncultured_bacterium
Otu000088	Bacteroidetes	Bacteroidia	Bacteroidales	Bacteroidaceae	Bacteroides	Bacteroides	Bacteroides_stercoris_ATCC_43183
Otu000524	Firmicutes	Clostridia	Clostridiales	Lachnospiraceae	Lachnospiraceae	Lachnospiraceae_UCG-005	NA
Otu000139	Firmicutes	Clostridia	Clostridiales	Ruminococcaceae	Ruminococcaceae	Ruminococcaceae_UCG-014	NA
Otu000123	Firmicutes	Clostridia	Clostridiales	Ruminococcaceae	Ruminococcaceae	Ruminococcaceae_UCG-005	NA
Otu000072	Firmicutes	Clostridia	Clostridiales	Peptostreptococcaceae	Terrisporobacter	Terrisporobacter	uncultured_organism
Otu000119	Firmicutes	Clostridia	Clostridiales	Lachnospiraceae	Coprococcus	Coprococcus_2	uncultured_bacterium
Otu000128	Firmicutes	Clostridia	Clostridiales	Christensenellaceae	Christensenellaceae	Christensenellaceae_R-7_group	uncultured_organism
Otu000134	Firmicutes	Clostridia	Clostridiales	Ruminococcaceae	Ruminiclostridium	Ruminiclostridium_6	[Eubacterium]_siraeum_DSM_15702
Otu000113	Firmicutes	Clostridia	Clostridiales	Lachnospiraceae	NA	NA	NA
Otu000059	Actinobacteria	Coriobacteriia	Coriobacteriales	Coriobacteriaceae	Collinsella	Collinsella	Collinsella_aerofaciens
Otu000166	Firmicutes	Clostridia	Clostridiales	Ruminococcaceae	Anaerotruncus	Anaerotruncus	uncultured_bacterium_adhufec101
Otu000146	Firmicutes	Clostridia	Clostridiales	Lachnospiraceae	NA	NA	NA
Otu000665	Firmicutes	Clostridia	Clostridiales	Ruminococcaceae	Faecalibacterium	Faecalibacterium	NA
Otu000144	Firmicutes	Clostridia	Clostridiales	Lachnospiraceae	Incertae	Incertae_Sedis	uncultured_bacterium
Otu000164	Firmicutes	Clostridia	Clostridiales	Ruminococcaceae	Ruminococcus	Ruminococcus_1	human_gut_metagenome
Otu000225	Bacteroidetes	Bacteroidia	Bacteroidales	Porphyromonadaceae	Barnesiella	Barnesiella	uncultured_organism
Otu000157	Firmicutes	Clostridia	Clostridiales	Lachnospiraceae	Lachnoclostridium	Lachnoclostridium	human_gut_metagenome
Otu000141	Firmicutes	Clostridia	Clostridiales	Lachnospiraceae	Coprococcus	Coprococcus_1	uncultured_organism
Otu000154	Firmicutes	Clostridia	Clostridiales	Lachnospiraceae	Lachnospira	Lachnospira	uncultured_organism
Otu000138	Firmicutes	Clostridia	Clostridiales	Ruminococcaceae	Ruminococcaceae	Ruminococcaceae_UCG-002	uncultured_rumen_bacterium
Otu000173	Firmicutes	Clostridia	Clostridiales	Ruminococcaceae	Ruminococcaceae	Ruminococcaceae_UCG-003	uncultured_organism
Otu000936	Firmicutes	Clostridia	Clostridiales	Ruminococcaceae	Subdoligranulum	Subdoligranulum	NA
Otu000921	Bacteroidetes	Bacteroidia	Bacteroidales	Porphyromonadaceae	Barnesiella	Barnesiella	uncultured_organism
Otu000204	Firmicutes	Clostridia	Clostridiales	Ruminococcaceae	Ruminococcaceae	Ruminococcaceae_UCG-005	uncultured_organism
Otu000145	Proteobacteria	Deltaproteobacteria	Desulfovibrionales	Desulfovibrionaceae	Bilophila	Bilophila	Bilophila_wadsworthia
Otu000207	Firmicutes	Clostridia	Clostridiales	Lachnospiraceae	Lachnospiraceae	Lachnospiraceae_FCS020_group	uncultured_organism
Otu000172	Firmicutes	Clostridia	Clostridiales	Ruminococcaceae	Ruminococcaceae	Ruminococcaceae_UCG-005	human_gut_metagenome
Otu001242	Firmicutes	Clostridia	Clostridiales	Ruminococcaceae	NA	NA	NA
Otu000159	Firmicutes	Clostridia	Clostridiales	Lachnospiraceae	Lachnospiraceae	Lachnospiraceae_ND3007_group	uncultured_bacterium
Otu000581	Firmicutes	Clostridia	Clostridiales	Lachnospiraceae	NA	NA	NA
Otu000171	Firmicutes	Clostridia	Clostridiales	Lachnospiraceae	Blautia	Blautia	NA
Otu000738	Firmicutes	Clostridia	Clostridiales	Lachnospiraceae	NA	NA	NA
Otu000208	Firmicutes	Clostridia	Clostridiales	Ruminococcaceae	Ruminococcaceae	Ruminococcaceae_UCG-005	uncultured_organism
Otu000263	Firmicutes	Clostridia	Clostridiales	Lachnospiraceae	NA	NA	NA
Otu001448	Firmicutes	Clostridia	Clostridiales	Ruminococcaceae	Faecalibacterium	Faecalibacterium	NA
Otu000182	Firmicutes	Clostridia	Clostridiales	Ruminococcaceae	Ruminiclostridium	Ruminiclostridium_6	uncultured_bacterium
Otu000190	Firmicutes	Clostridia	Clostridiales	Lachnospiraceae	Lachnospiraceae	Lachnospiraceae_UCG-001	NA
Otu000293	Firmicutes	Clostridia	Clostridiales	Ruminococcaceae	Ruminiclostridium	Ruminiclostridium_5	NA
Otu000607	Firmicutes	Clostridia	Clostridiales	Lachnospiraceae	Blautia	Blautia	NA
Otu000214	Bacteroidetes	Bacteroidia	Bacteroidales	Rikenellaceae	Alistipes	Alistipes	Bacteroidales_bacterium_ph8
Otu000271	Firmicutes	Clostridia	Clostridiales	Ruminococcaceae	Anaerotruncus	Anaerotruncus	NA
Otu000287	Firmicutes	Clostridia	Clostridiales	Lachnospiraceae	NA	NA	NA
Otu000313	Firmicutes	Clostridia	Clostridiales	Lachnospiraceae	Marvinbryantia	Marvinbryantia	uncultured_bacterium
OTU Cluster 5
	Phylum	Class	Order	Family	Genus6.5	Genus7	Species
Otu000025	Firmicutes	Clostridia	Clostridiales	Peptostreptococcaceae	Romboutsia	Romboutsia	uncultured_bacterium
Otu000047	Firmicutes	Clostridia	Clostridiales	Lachnospiraceae	Lachnoclostridium	Lachnoclostridium	uncultured_Ruminococcus_sp.
Otu000775	Firmicutes	Clostridia	Clostridiales	Ruminococcaceae	Subdoligranulum	Subdoligranulum	uncultured_bacterium
Otu000057	Firmicutes	Clostridia	Clostridiales	Lachnospiraceae	Coprococcus	Coprococcus_3	NA
Otu000011	Firmicutes	Bacilli	Lactobacillales	Streptococcaceae	Streptococcus	Streptococcus	Streptococcus_salivarius_subsp._thermophilus
Otu000610	Firmicutes	Clostridia	Clostridiales	Lachnospiraceae	[Ruminococcus]	[Ruminococcus]_gauvreauii_group	uncultured_organism
Otu000051	Firmicutes	Clostridia	Clostridiales	Ruminococcaceae	Ruminococcaceae	Ruminococcaceae_UCG-013	uncultured_organism
Otu000049	Firmicutes	Clostridia	Clostridiales	Lachnospiraceae	Roseburia	Roseburia	uncultured_organism
Otu000062	Firmicutes	Clostridia	Clostridiales	Lachnospiraceae	Dorea	Dorea	Dorea_formicigenerans_ATCC_27755
Otu000090	Firmicutes	Clostridia	Clostridiales	Ruminococcaceae	Ruminiclostridium	Ruminiclostridium	uncultured_organism
Otu000036	Firmicutes	Clostridia	Clostridiales	Peptostreptococcaceae	Intestinibacter	Intestinibacter	NA
Otu000073	Firmicutes	Clostridia	Clostridiales	Lachnospiraceae	Lachnoclostridium	Lachnoclostridium	human_gut_metagenome
Otu000102	Firmicutes	Clostridia	Clostridiales	Christensenellaceae	Christensenellaceae	Christensenellaceae_R-7_group	uncultured_prokaryote
Otu000834	Firmicutes	Clostridia	Clostridiales	Lachnospiraceae	Roseburia	Roseburia	Roseburia_hominis_A2-183
Otu001145	Firmicutes	Clostridia	Clostridiales	Lachnospiraceae	NA	NA	NA
Otu000078	Firmicutes	Clostridia	Clostridiales	Ruminococcaceae	Ruminiclostridium	Ruminiclostridium_5	NA
Otu000043	Firmicutes	Erysipelotrichia	Erysipelotrichales	Erysipelotrichaceae	Erysipelotrichaceae	Erysipelotrichaceae_UCG-003	uncultured_bacterium
Otu000086	Firmicutes	Clostridia	Clostridiales	Lachnospiraceae	Lachnoclostridium	Lachnoclostridium	Ruminococcus_lactaris_CC59_002D
Otu000112	Firmicutes	Clostridia	Clostridiales	Lachnospiraceae	[Eubacterium]	[Eubacterium]_ventriosum_group	NA
Otu000094	Firmicutes	Clostridia	Clostridiales	Lachnospiraceae	Roseburia	Roseburia	NA
Otu000429	Firmicutes	Clostridia	Clostridiales	Lachnospiraceae	NA	NA	NA
Otu000230	Firmicutes	Clostridia	Clostridiales	Lachnospiraceae	Lachnospiraceae	Lachnospiraceae_FCS020_group	uncultured_bacterium
OTU Cluster 6
	Phylum	Class	Order	Family	Genus6.5	Genus7	Species
Otu000009	Bacteroidetes	Bacteroidia	Bacteroidales	Bacteroidaceae	Bacteroides	Bacteroides	Bacteroides_dorei
Otu000056	Firmicutes	Clostridia	Clostridiales	Ruminococcaceae	Ruminococcaceae	Ruminococcaceae_UCG-014	uncultured_organism
Otu000026	Euryarchaeota	Methanobacteria	Methanobacteriales	Methanobacteriaceae	Methanobrevibacter	Methanobrevibacter	NA
Otu000007	Bacteroidetes	Bacteroidia	Bacteroidales	Bacteroidaceae	Bacteroides	Bacteroides	Bacteroides_fragilis
Otu000055	Firmicutes	Clostridia	Clostridiales	Ruminococcaceae	Ruminococcaceae	Ruminococcaceae_UCG-002	uncultured_bacterium
Otu000050	Firmicutes	Clostridia	Clostridiales	Christensenellaceae	Christensenellaceae	Christensenellaceae_R-7_group	uncultured_Christensenellaceae_bacterium
Otu000030	Bacteroidetes	Bacteroidia	Bacteroidales	Bacteroidaceae	Bacteroides	Bacteroides	Bacteroides_uniformis
Otu000037	Firmicutes	Negativicutes	Selenomonadales	Acidaminococcaceae	Phascolarctobacterium	Phascolarctobacterium	uncultured_organism
Otu000027	Bacteroidetes	Bacteroidia	Bacteroidales	Bacteroidaceae	Bacteroides	Bacteroides	Bacteroides_caccae
Otu000070	Firmicutes	Clostridia	Clostridiales	Lachnospiraceae	Lachnospiraceae	Lachnospiraceae_NK4A136_group	uncultured_Lachnospiraceae_bacterium
Otu000068	Firmicutes	Clostridia	Clostridiales	Lachnospiraceae	Coprococcus	Coprococcus_2	uncultured_bacterium
Otu000042	Bacteroidetes	Bacteroidia	Bacteroidales	Porphyromonadaceae	Parabacteroides	Parabacteroides	Parabacteroides_merdae
Otu000074	Firmicutes	Clostridia	Clostridiales	Ruminococcaceae	Ruminococcaceae	Ruminococcaceae_UCG-002	uncultured_organism
Otu000065	Bacteroidetes	Bacteroidia	Bacteroidales	Bacteroidaceae	Bacteroides	Bacteroides	Bacteroides_ovatus
Otu000077	Firmicutes	Clostridia	Clostridiales	Lachnospiraceae	Incertae	Incertae_Sedis	uncultured_organism
Otu000075	Firmicutes	Clostridia	Clostridiales	Ruminococcaceae	Ruminococcus	Ruminococcus_1	Ruminococcus_bicirculans
Otu000079	Bacteroidetes	Bacteroidia	Bacteroidales	Bacteroidaceae	Bacteroides	Bacteroides	NA
Otu000091	Firmicutes	Clostridia	Clostridiales	Ruminococcaceae	Ruminococcaceae	Ruminococcaceae_UCG-005	uncultured_organism
Otu000064	Bacteroidetes	Bacteroidia	Bacteroidales	Rikenellaceae	Alistipes	Alistipes	uncultured_organism
Otu000080	Bacteroidetes	Bacteroidia	Bacteroidales	Rikenellaceae	Alistipes	Alistipes	uncultured_organism

## Sheet: Table S4
Table S4. Stepwise selection of clinical covariates on the first two components of the PLS regression model on maternal OTU clusters against immune phenotypes in cord blood.
component 1
covariates in order added	AIC after addition	Coefficient estimate in final model	95% CI	p.value
no covariates in the model	4.44	-	-	-
+ exposure to labor	−11.23	−0.52	(−0.9, −0.14)	0.008
+ household size	−14.58	0.23	(0.05, 0.41)	0.01
+ gestation week	−17.14	−0.14	(−0.27, −0.01)	0.04
component 2
covariates in order added	AIC after addition	Coefficient estimate in final model	95% CI	p.value
no covariates in the model	−11.75	-	-	-
+ exposure to labour	−37.73	−0.82	(−1.13, −0.51)	7.50 ´ 10−7
+ household size	−46.78	0.28	(0.12, 0.45)	0.001

## Sheet: Table S5
Table S5: Regression models of granulocytes, monocytes and CD4+ T cells at birth, with each of the potential confounders adjusted. The covarites (bold) that changes estimate by more than 10% were included in the regressions.
(A) Regressing granulocytes on Cluster 1
adjusted covariates	Estimate of Cluster 1	Std. Error	t value	Pr(>|t|)	regression model parameters
no coviariate	-0.06181	0.01999	-3.092	0.00226	Multiple R-squared: 0.06136, Adjusted R-squared: 0.03901, p-value: 0.01996
maternal age (years)	-0.06112	0.02004	-3.05	0.00259	Multiple R-squared: 0.06343, Adjusted R-squared: 0.03654, p-value: 0.03165
maternal BMI (kg/m2)	-0.049164	0.02148	-2.289	0.0234	Multiple R-squared: 0.05316, Adjusted R-squared: 0.01721, p-value: 0.1888
household size (additional person)	-0.05704	0.01991	-2.865	0.00459	Multiple R-squared: 0.07375, Adjusted R-squared: 0.04704, p-value: 0.01329
exposure to antibiotics (no exposure as reference)	-0.05695	0.02012	-2.831	0.0051	Multiple R-squared: 0.06304, Adjusted R-squared: 0.03535, p-value: 0.03784
sex (female as reference)	-0.06082	0.0197	-3.087	0.0023	Multiple R-squared: 0.09249, Adjusted R-squared: 0.06643, p-value: 0.002279
pets or livestock owenership (no pet or livestock as reference )	-0.06195	0.02005	-3.091	0.00227	Multiple R-squared: 0.06157, Adjusted R-squared: 0.03463, p-value: 0.03701
(B) Regressing CD4+ T cells on Cluster 1
adjusted covariates	Estimate of Cluster 1	Std. Error	t value	Pr(>|t|)	regression model parameters
no coviariate	0.061384	0.017915	3.426	0.000735	Multiple R-squared: 0.08148, Adjusted R-squared: 0.05961, p-value: 0.002977
maternal age (years)	0.0595371	0.0178027	3.344	0.000978	Multiple R-squared: 0.09955, Adjusted R-squared: 0.0737, p-value: 0.00115
maternal BMI (kg/m2)	0.063003	0.020487	3.075	0.00248	Multiple R-squared: 0.07876, Adjusted R-squared: 0.04378, p-value: 0.04111
household size (additional person)	0.055277	0.01769	3.125	0.00203	Multiple R-squared: 0.1238, Adjusted R-squared: 0.09855, p-value: 0.0001045
exposure to antibiotics (no exposure as reference)	0.0590274	0.0181649	3.25	0.00135	Multiple R-squared: 0.07934, Adjusted R-squared: 0.05213, p-value: 0.009488
sex (female as reference)	0.061855	0.017876	3.46	0.000654	Multiple R-squared: 0.0901, Adjusted R-squared: 0.06398, p-value: 0.002861
pets or livestock owenership (no pet or livestock as reference )	0.061537	0.017965	3.425	0.000739	Multiple R-squared: 0.08175, Adjusted R-squared: 0.05539, p-value: 0.006249
(C) Regressing monocytes on Cluster 6
adjusted covariates	Estimate of Cluster 6	Std. Error	t value	Pr(>|t|)	regression model parameters
no coviariate	0.03676	0.017769	2.069	0.0398	Multiple R-squared: 0.02617, Adjusted R-squared: 0.002982, p-value: 0.3462
maternal age (years)	0.03602	0.017885	2.014	0.0453	Multiple R-squared: 0.02704, Adjusted R-squared: -0.0008903, p-value: 0.4478
maternal BMI (kg/m2)	0.02491	0.02001	1.245	0.215	Multiple R-squared: 0.04663, Adjusted R-squared: 0.01043, p-value: 0.2657
household size (additional person)	0.033505	0.017747	1.888	0.060431	Multiple R-squared: 0.04122, Adjusted R-squared: 0.01357, p-value: 0.1828
exposure to antibiotics (no exposure as reference)	0.03798	0.01816	2.091	0.0378	Multiple R-squared: 0.02859, Adjusted R-squared: -0.0001202, p-value: 0.4292
sex (female as reference)	0.0367591	0.0178113	2.064	0.0403	Multiple R-squared: 0.02617, Adjusted R-squared: -0.001788, p-value: 0.4701
pets or livestock owenership (no pet or livestock as reference )	0.03719	0.0178	2.089	0.0379	Multiple R-squared: 0.02833, Adjusted R-squared: 0.0004372, p-value: 0.4161
(D) Regressing CD4+ T cells on Cluster 6
adjusted covariates	Estimate of Cluster 6	Std. Error	t value	Pr(>|t|)	regression model parameters
no coviariate	-0.046192	0.015259	-3.027	0.00278	Multiple R-squared: 0.08148, Adjusted R-squared: 0.05961, p-value: 0.002977
maternal age (years)	-0.043214	0.015214	-2.84	0.00495	Multiple R-squared: 0.09955, Adjusted R-squared: 0.0737, p-value: 0.00115
maternal BMI (kg/m2)	-0.03482	0.01806	-1.928	0.05567	Multiple R-squared: 0.07876, Adjusted R-squared: 0.04378, p-value: 0.04111
household size (additional person)	-0.042163	0.015035	-2.804	0.00552	Multiple R-squared: 0.1238, Adjusted R-squared: 0.09855, p-value: 0.0001045
exposure to antibiotics (no exposure as reference)	-0.0455188	0.0155363	-2.93	0.00378	Multiple R-squared: 0.07934, Adjusted R-squared: 0.05213, p-value: 0.009488
sex (female as reference)	-0.04607	0.015224	-3.026	0.00279	Multiple R-squared: 0.0901, Adjusted R-squared: 0.06398, p-value: 0.002861
pets or livestock owenership (no pet or livestock as reference )	-0.046326	0.015303	-3.027	0.00278	Multiple R-squared: 0.08175, Adjusted R-squared: 0.05539, p-value: 0.006249

## Sheet: Table S6
Table S6: Regression models of sub-populations of neonatal CD4+ T cells at birth, with each of the potential confounders adjusted. The covarites (bold) that changes estimate by more than 10% were included in the regressions.
(A) Regressing central naïve CD4+ T cells on Cluster 1
adjusted covariates	Estimate of Cluster 1	Std. Error	t value	Pr(>|t|)	regression model parameters
no coviariate	0.078938	0.020848	3.786	0.0002	Multiple R-squared: 0.0972, Adjusted R-squared: 0.0757, p-value: 0.000617
maternal age (years)	0.077201	0.02079	3.713	0.000262	Multiple R-squared: 0.1088, Adjusted R-squared: 0.08321, p-value: 0.0004598
maternal BMI (kg/m2)	0.0841492	0.0238341	3.531	0.000543	Multiple R-squared: 0.0886, Adjusted R-squared: 0.05399, p-value: 0.02152
household size (additional person)	0.072834	0.020696	3.519	0.000531	Multiple R-squared: 0.1297, Adjusted R-squared: 0.1046, p-value: 5.648e-05
exposure to antibiotics (no exposure as reference)	0.075237	0.021098	3.566	0.000452	Multiple R-squared: 0.09669, Adjusted R-squared: 0.06999, p-value: 0.001957
sex (female as reference)	0.077761	0.020444	3.804	0.000187	Multiple R-squared: 0.1363, Adjusted R-squared: 0.1115, p-value: 2.643e-05
pets or livestock owenership (no pet or livestock as reference )	0.078743	0.020907	3.766	0.000215	Multiple R-squared: 0.09751, Adjusted R-squared: 0.0716, p-value: 0.001403
(B) Regressing central naïve CD4+ T cells on Cluster 6
adjusted covariates	Estimate of Cluster 6	Std. Error	t value	Pr(>|t|)	regression model parameters
no coviariate	-0.04069	0.01776	-2.291	0.02293	Multiple R-squared: 0.0972, Adjusted R-squared: 0.0757, p-value: 0.000617
maternal age (years)	-0.037889	0.017767	-2.133	0.034127	Multiple R-squared: 0.1088, Adjusted R-squared: 0.08321, p-value: 0.0004598
maternal BMI (kg/m2)	-0.02938	0.02101	-1.398	0.16405	Multiple R-squared: 0.0886, Adjusted R-squared: 0.05399, p-value: 0.02152
household size (additional person)	-0.03673	0.01759	-2.088	0.03801	Multiple R-squared: 0.1297, Adjusted R-squared: 0.1046, p-value: 5.648e-05
exposure to antibiotics (no exposure as reference)	-0.037786	0.018045	-2.094	0.0375	Multiple R-squared: 0.09669, Adjusted R-squared: 0.06999, p-value: 0.001957
sex (female as reference)	-0.041	0.01741	-2.355	0.019473	Multiple R-squared: 0.1363, Adjusted R-squared: 0.1115, p-value: 2.643e-05
pets or livestock owenership (no pet or livestock as reference )	-0.0405187	0.0178086	-2.275	0.023907	Multiple R-squared: 0.09751, Adjusted R-squared: 0.0716, p-value: 0.001403
(C) Regressing thymic naïve CD4+ T cells on Cluster 6
adjusted covariates	Estimate of Cluster 6	Std. Error	t value	Pr(>|t|)	regression model parameters
no coviariate	-0.030717	0.013576	-2.263	0.02468	Multiple R-squared: 0.05191, Adjusted R-squared: 0.02933, p-value: 0.04622
maternal age (years)	-0.029141	0.013624	-2.139	0.03359	Multiple R-squared: 0.05851, Adjusted R-squared: 0.03148, p-value: 0.04771
maternal BMI (kg/m2)	-0.013345	0.015835	-0.843	0.4006	Multiple R-squared: 0.06222, Adjusted R-squared: 0.02661, p-value: 0.1135
household size (additional person)	-0.0287572	0.0135368	-2.124	0.03482	Multiple R-squared: 0.07006, Adjusted R-squared: 0.04323, p-value: 0.01839
exposure to antibiotics (no exposure as reference)	-0.030424	0.013741	-2.214	0.02793	Multiple R-squared: 0.04801, Adjusted R-squared: 0.01987, p-value: 0.1211
sex (female as reference)	-0.0304307	0.0131581	-2.313	0.021712	Multiple R-squared: 0.1137, Adjusted R-squared: 0.08823, p-value: 0.0002806
pets or livestock owenership (no pet or livestock as reference )	-0.03074	0.013617	-2.257	0.02501	Multiple R-squared: 0.05192, Adjusted R-squared: 0.0247, p-value: 0.08099
(D) Regressing nTreg on Cluster 1
adjusted covariates	Estimate of Cluster 1	Std. Error	t value	Pr(>|t|)	regression model parameters
no coviariate	0.048748	0.021084	2.312	0.0228	Multiple R-squared: 0.1307, Adjusted R-squared: 0.08764, p-value: 0.01353
maternal age (years)	0.051654	0.021138	2.444	0.01629	Multiple R-squared: 0.1448, Adjusted R-squared: 0.09345, p-value: 0.01405
maternal BMI (kg/m2)	0.045987	0.022238	2.068	0.041482	Multiple R-squared: 0.1295, Adjusted R-squared: 0.07209, p-value: 0.04479
household size (additional person)	0.037562	0.020575	1.826	0.0709	Multiple R-squared: 0.2059, Adjusted R-squared: 0.1582, p-value: 0.0006453
exposure to antibiotics (no exposure as reference)	0.046839	0.0211	2.22	0.02873	Multiple R-squared: 0.1404, Adjusted R-squared: 0.08781, p-value: 0.01929
sex (female as reference)	0.049462	0.021051	2.35	0.02076	Multiple R-squared: 0.1427, Adjusted R-squared: 0.09123, p-value: 0.01549
pets or livestock owenership (no pet or livestock as reference )	0.050662	0.021222	2.387	0.01885	Multiple R-squared: 0.1373, Adjusted R-squared: 0.0855, p-value: 0.01984

## Sheet: Table S7
Table S7: Regression models of granulocytes, CD4+ T cells, and central and thymic naïve T-helper at 6 months, testing the associations detected in cord blood. Z1 is the primary automatic balance for the cluster under consideration, Z2–Z5 are the auxiliary balances. Auxiliary balances are presented for completeness and we emphasize that the estimates should not be interpreted.
(A) Regressing granulocytes, CD4+ T cells and central naïve CD4+ T cells at 6 months on Cluster 1
Signif. codes: p<0.001 ‘***’, p<0.01 ‘**’, p<0.05 ‘*’		Granulocytes					CD4+ T cells					Central naïve T-helper
		Estimate	Std. Error	t value	Pr(>|t|)	significance	Estimate	Std. Error	t value	Pr(>|t|)	significance	Estimate	Std. Error	t value	Pr(>|t|)	significance
OTU cluster 1	(Intercept)	0.745183	0.083892	8.883	7.69e-16	***	0.485636	0.059983	8.096	9.26e-14	***	-1.083	0.08467	-12.79	<2e-16	***
	Z1	-0.011567	0.026334	-0.439	0.661		0.01317	0.018829	0.699	0.485		0.05382	0.02658	2.025	0.0444	*
	Z2	0.009015	0.034216	0.263	0.793		-0.020421	0.024465	-0.835	0.405		-0.01125	0.03453	-0.326	0.7451
	Z3	0.004497	0.030401	0.148	0.883		-0.010923	0.021737	-0.503	0.616		8.439e-05	0.03068	0.003	0.9978
	Z4	0.010744	0.037546	0.286	0.775		-0.029461	0.026846	-1.097	0.274		-0.02059	0.03789	-0.543	0.5875
	Z5	0.004169	0.022677	0.184	0.854		-0.006303	0.016214	-0.389	0.698		0.006902	0.02289	0.302	0.7633
regression model parameters		Multiple R-squared: 0.002461, Adjusted R-squared: -0.02604 p-value: 0.9943					Multiple R-squared: 0.01697, Adjusted R-squared: -0.01112 p-value: 0.6968					Multiple R-squared: 0.03406, Adjusted R-squared: 0.006457 p-value: 0.2952
(B) Regressing CD4+ T cells and central naïve CD4+ T cells at 6 months on Cluster 6
Signif. codes: p<0.001 ‘***’, p<0.01 ‘**’, p<0.05 ‘*’		CD4+ T cells					Central naïve T-helper
		Estimate	Std. Error	t value	Pr(>|t|)	significance	Estimate	Std. Error	t value	Pr(>|t|)	significance
OTU cluster 6	(Intercept)	0.485636	0.059983	8.096	9.26e-14	***	-1.08291	0.084669	-12.79	<2e-16	***
	Z1	0.02388	0.016899	1.413	0.159		-0.004173	0.023854	-0.175	0.8613
	Z2	0.018316	0.01895	0.967	0.335		0.054078	0.026748	2.022	0.0447	*
	Z3	-0.014104	0.024183	-0.583	0.561		-0.009877	0.034136	-0.289	0.7727
	Z4	-0.003569	0.022039	-0.162	0.872		0.001519	0.03111	0.049	0.9611
	Z5	-0.022363	0.026342	-0.849	0.397		-0.021286	0.037183	-0.572	0.5677
regression model parameters		Multiple R-squared: 0.01697, Adjusted R-squared: -0.01112 p-value: 0.6968					Multiple R-squared: 0.03406, Adjusted R-squared: 0.006457 p-value: 0.2952

## Sheet: Table S8
Table S8: Regression models of granulocytes, CD4+ T cells and central naïve T-helper at 12 months, testing the associations detected in cord blood.
(A) Regressing CD4+ T cells and central naïve CD4+ T cells at 12 months on Cluster 1
Signif. codes: p<0.001 ‘***’, p<0.01 ‘**’, p<0.05 ‘*’		Granulocytes					CD4+ T cells					Central naïve T-helper
		Estimate	Std. Error	t value	Pr(>|t|)	significance	Estimate	Std. Error	t value	Pr(>|t|)	significance	Estimate	Std. Error	t value	Pr(>|t|)	significance
OTU cluster 1	(Intercept)	0.78332	0.084113	9.313	<2e-16	***	0.254558	0.060088	4.236	3.38e-05	***	-1.25904	0.083563	-15.067	<2e-16	***
	Z1	-0.032338	0.024563	-1.316	0.189		-0.001923	0.017547	-0.11	0.913		0.04122	0.024403	1.689	0.0926	.
	Z2	-0.005035	0.035308	-0.143	0.887		0.02432	0.025224	0.964	0.336		0.009614	0.035078	0.274	0.7843
	Z3	-0.034966	0.026085	-1.34	0.182		0.017306	0.018635	0.929	0.354		0.015204	0.025915	0.587	0.558
	Z4	-0.020228	0.036296	-0.557	0.578		0.001587	0.025929	0.061	0.951		-0.013275	0.036059	-0.368	0.7131
	Z5	0.023574	0.023088	1.021	0.308		-0.009288	0.016494	-0.563	0.574		0.014531	0.022937	0.634	0.5271
regression model parameters		Multiple R-squared: 0.0208, Adjusted R-squared: -0.002185 p-value: 0.4787					Multiple R-squared: 0.007152, Adjusted R-squared: -0.01615 p-value: 0.9085					Multiple R-squared: 0.0393, Adjusted R-squared: 0.01675 p-value: 0.1261
(B) Regressing CD4+ T cells and central naïve CD4+ T cells at 12 months on Cluster 6
Signif. codes: p<0.001 ‘***’, p<0.01 ‘**’, p<0.05 ‘*’		CD4+ T cells					Central naïve T-helper
		Estimate	Std. Error	t value	Pr(>|t|)	significance	Estimate	Std. Error	t value	Pr(>|t|)	significance
OTU cluster 6	(Intercept)	0.254558	0.060088	4.236	3.38e-05	***	-1.25904	0.08356	-15.067	<2e-16	***
	Z1	-0.004561	0.015766	-0.289	0.773		-0.02073	0.02193	-0.945	0.346
	Z2	-0.002894	0.017998	-0.161	0.872		0.03784	0.02503	1.512	0.132
	Z3	0.023814	0.024829	0.959	0.339		0.00664	0.03453	0.192	0.848
	Z4	0.018733	0.019103	0.981	0.328		0.01235	0.02657	0.465	0.642
	Z5	0.006018	0.026112	0.23	0.818		-0.01876	0.03631	-0.517	0.606
regression model parameters		Multiple R-squared: 0.007152, Adjusted R-squared: -0.01615 p-value: 0.9085					Multiple R-squared: 0.0393, Adjusted R-squared: 0.01675 p-value: 0.1261

## Sheet: Table S9
Table S9: Regression models of nTreg at 6 and 12 months on Cluster 1, testing the association detected in cord blood.
Signif. codes: p<0.001 ‘***’, p<0.01 ‘**’, p<0.05 ‘*’		nTreg
		six-month blood					12-month blood
		Estimate	Std. Error	t value	Pr(>|t|)	significance	Estimate	Std. Error	t value	Pr(>|t|)	significance
OTU cluster 1	(Intercept)	-1.215	0.06677	-18.201	<2e-16	***	-1.34382	0.069224	-19.413	<2e-16	***
	Z1	0.003065	0.02034	0.151	0.88		-0.007961	0.020195	-0.394	0.694
	Z2	9.898e-06	0.0274	0	1		-0.004575	0.029092	-0.157	0.875
	Z3	0.004977	0.02305	0.216	0.829		0.009732	0.022559	0.431	0.667
	Z4	-0.007634	0.02968	-0.257	0.797		0.00804	0.030186	0.266	0.79
	Z5	-0.007039	0.01797	-0.392	0.696		0.002595	0.018871	0.138	0.891
regression model parameters		Multiple R-squared: 0.001973, Adjusted R-squared: -0.02606 p-value: 0.9965					Multiple R-squared: 0.003261, Adjusted R-squared: -0.02047 p-value: 0.9835

[truncated: 2 more sheets: Table S10, Table S11]
