# Supplementary material for: Maternal gut microbiota during pregnancy and the composition of immune cells in infancy
Source: Front Immunol. 2022 Sep 21;13:986340. doi: 10.3389/fimmu.2022.986340 (PMC9535361; doi:10.3389/fimmu.2022.986340)
Supplement: Supplementary file 3 [file DataSheet_3.zip]

Archive with 18 entries (17 files):
- Supplementary Material Presentation/
- Supplementary Material Presentation/supp. figure 4.png
- __MACOSX/Supplementary Material Presentation/._supp. figure 4.png
- Supplementary Material Presentation/supp. figure 5.png
- __MACOSX/Supplementary Material Presentation/._supp. figure 5.png
- Supplementary Material Presentation/supp. figure 7.jpg
- __MACOSX/Supplementary Material Presentation/._supp. figure 7.jpg
- Supplementary Material Presentation/supp. figure 6.jpg
- __MACOSX/Supplementary Material Presentation/._supp. figure 6.jpg
- Supplementary Material Presentation/supp. figure 2.jpg
- __MACOSX/Supplementary Material Presentation/._supp. figure 2.jpg
- Supplementary Material Presentation/supp. figure 3.jpg
- __MACOSX/Supplementary Material Presentation/._supp. figure 3.jpg
- Supplementary Material Presentation/supp. figure 1.jpg
- Supplementary Material Presentation/supp. figure 8.jpg
- __MACOSX/Supplementary Material Presentation/._supp. figure 8.jpg
- Supplementary Material Presentation/supp. figure 9.jpg
- __MACOSX/Supplementary Material Presentation/._supp. figure 9.jpg
